# Supplementary material for: Luteolin Alleviates Vascular Senescence Through Retinoic Acid–Peroxisome Proliferator-Activated Receptor Signaling and Lipid Metabolism Remodeling Combined with Multi-Omics Analysis
Source: Nutrients. 2025 Nov 19;17(22):3607. doi: 10.3390/nu17223607 (PMC12655561; doi:10.3390/nu17223607)
Supplement: Supplementary file 1 [file nutrients-17-03607-s001.zip]

Archive with 2 entries (2 files):
- Supplementary Materials.pdf
- Supplementary Table.xlsx
