# Supplementary material for: Luteolin Alleviates Vascular Senescence Through Retinoic Acid–Peroxisome Proliferator-Activated Receptor Signaling and Lipid Metabolism Remodeling Combined with Multi-Omics Analysis
Source: Nutrients. 2025 Nov 19;17(22):3607. doi: 10.3390/nu17223607 (PMC12655561; doi:10.3390/nu17223607)
Supplement: Supplementary file 1 [file nutrients-17-03607-s001.zip › Supplementary Table.xlsx]

## Sheet: Table S1
Table S1. Core enriched genes in the p53 signaling pathway (Dox vs. NC) identified by GSEA.
NAME	SYMBOL	TITLE	RANK IN GENE LIST	RANK METRIC SCORE	RUNNING ES	CORE ENRICHMENT
row_0	ENSCAFG00000029853	Q683K8_CANFA	53	4.66966	0.0443678	Yes
row_1	ENSCAFG00000004901	STEAP3	55	4.65256	0.0910066	Yes
row_2	ENSCAFG00000019489	TP73	99	4.40803	0.133219	Yes
row_3	ENSCAFG00000030892	PERP	312	3.58401	0.159224	Yes
row_4	ENSCAFG00000009512	PIDD	340	3.51741	0.19325	Yes
row_5	ENSCAFG00000011842	SESN2	348	3.48944	0.227936	Yes
row_6	ENSCAFG00000013909	Q7YSA1_CANFA	383	3.39295	0.260385	Yes
row_7	ENSCAFG00000012290	SFN	440	3.28513	0.290719	Yes
row_8	ENSCAFG00000024647	SERPINB5	641	2.84683	0.309891	Yes
row_9	ENSCAFG00000000418	MDM2	692	2.75556	0.335192	Yes
row_10	ENSCAFG00000001269	BAI1	725	2.71673	0.36095	Yes
row_11	ENSCAFG00000029474	GADD45A	741	2.68619	0.3872	Yes
row_13	ENSCAFG00000010898	EI24	883	2.46505	0.4314	Yes
row_14	ENSCAFG00000029158	ZNF385A	913	2.42614	0.454382	Yes
row_15	ENSCAFG00000011081	ZMAT3	1026	2.29894	0.47219	Yes
row_16	ENSCAFG00000007750	CASP3_CANFA	1138	2.18121	0.488863	Yes
row_17	ENSCAFG00000017757	PPM1D	1151	2.15772	0.50995	Yes
row_18	ENSCAFG00000017207	CCNG1	1216	2.10277	0.528044	Yes
row_19	ENSCAFG00000004127	SESN3	1621	1.76247	0.526752	Yes
row_20	ENSCAFG00000009669	MDM4	2143	1.47332	0.517062	Yes
row_21	ENSCAFG00000010700	CCND1	2267	1.41625	0.525495	Yes
row_22	ENSCAFG00000003867	BAX	2379	1.36065	0.533934	Yes
row_23	ENSCAFG00000023829	APR_CANFA	3593	1.00226	0.487011	No
row_24	ENSCAFG00000006556	APAF_CANFA	3667	0.9867	0.493483	No
row_25	ENSCAFG00000003793	SESN1	3766	0.965846	0.498571	No
row_26	ENSCAFG00000000602	RRM2B	4057	0.911371	0.494093	No
row_27	ENSCAFG00000014454	ATM	4889	0.763501	0.462719	No
row_28	ENSCAFG00000019386	GADD45B	5296	0.712009	0.450791	No
row_29	ENSCAFG00000002174	GADD45G	5374	0.700447	0.454203	No
row_30	ENSCAFG00000007053	Q76LT7_CANFA	5731	0.6563	0.444066	No
row_31	ENSCAFG00000007863	ATR	5842	0.640746	0.445328	No
row_32	ENSCAFG00000011919	CHEK2	5908	0.634349	0.44864	No
row_33	ENSCAFG00000002856	CYC_CANFA	6804	0.519178	0.411807	No
row_34	ENSCAFG00000016714	E7FIY6_CANFA	7040	0.484903	0.405634	No
row_35	ENSCAFG00000015381	CCND2	7301	0.458732	0.398023	No
row_36	ENSCAFG00000000068	BCL2	7754	0.424203	0.381047	No
row_37	ENSCAFG00000010551	CHEK1	8190	0.408906	0.364716	No
row_38	ENSCAFG00000016279	CASP9	8450	0.383243	0.356396	No
row_39	ENSCAFG00000008704	THBS1	8740	0.345257	0.346284	No
row_40	ENSCAFG00000010013	SIAH1	9269	0.282645	0.324318	No
row_41	ENSCAFG00000001998	CDK6	9364	0.269691	0.322608	No
row_42	ENSCAFG00000014014	AIFM2	9387	0.267346	0.324258	No
row_43	ENSCAFG00000019438	TSC2	10172	0.178105	0.289216	No
row_44	ENSCAFG00000015670	PTEN	10419	0.149678	0.279163	No
row_48	ENSCAFG00000016168	BID	12759	-0.111038	0.171827	No
row_49	ENSCAFG00000008532	ENSCAFG00000008532	13313	-0.172402	0.14758	No
row_50	ENSCAFG00000001618	CCND3	13549	-0.199138	0.138539	No
row_51	ENSCAFG00000009888	ENSCAFG00000009888	13824	-0.235363	0.12803	No
row_52	ENSCAFG00000025192	Q38JA9_CANFA	14049	-0.263179	0.120148	No
row_53	ENSCAFG00000007304	IGF1_CANFA	14079	-0.267081	0.121466	No
row_54	ENSCAFG00000015008	GORAB	14189	-0.278128	0.119137	No
row_55	ENSCAFG00000003963	TP53I3	14460	-0.311181	0.109576	No
row_56	ENSCAFG00000032764	ENSCAFG00000032764	14948	-0.375353	0.0904657	No
row_57	ENSCAFG00000012294	IGFBP3	15192	-0.407013	0.0831349	No
row_58	ENSCAFG00000012904	CDK1	15429	-0.421274	0.0762761	No
row_59	ENSCAFG00000000782	GTSE1	17399	-0.67097	-0.00948449	No
row_60	ENSCAFG00000007614	CCNE1	17512	-0.685589	-0.00786617	No
row_63	ENSCAFG00000008852	DDB2	18856	-0.920347	-0.0470149	No
row_64	ENSCAFG00000003409	RRM2	18858	-0.920911	-0.037821	No
row_65	ENSCAFG00000014263	RFWD2	19297	-1.01371	-0.048224	No
row_67	ENSCAFG00000000082	CDK2	20260	-1.29725	-0.0686435	No
row_68	ENSCAFG00000000280	CDK4	20439	-1.37458	-0.0632119	No
row_69	ENSCAFG00000032536	RCHY1	20491	-1.3964	-0.0515956	No
row_70	ENSCAFG00000015712	FAS	20846	-1.58329	-0.0523372	No
row_73	ENSCAFG00000009408	CCNE2	21123	-1.85565	-0.0110571	No
row_74	ENSCAFG00000008685	CCNG2	21260	-2.21608	0.00479143	No

## Sheet: Table S2
Table S2. Core enriched genes in the cAMP signaling pathway (Dox+Lut vs. Dox) identified by GSEA.
NAME	SYMBOL	TITLE	RANK IN GENE LIST	RANK METRIC SCORE	RUNNING ES	CORE ENRICHMENT
row_0	ENSCAFG00000010207	BDNF_CANFA	9	3.19957	0.0212934	Yes
row_1	ENSCAFG00000002579	EDN2_CANFA	39	2.76057	0.0386895	Yes
row_2	ENSCAFG00000019716	HCN2	41	2.69016	0.0568946	Yes
row_3	ENSCAFG00000001508	RAC2	82	2.4371	0.0715905	Yes
row_4	ENSCAFG00000023125	HTR6	92	2.39004	0.0873918	Yes
row_5	ENSCAFG00000013585	CRHR1	94	2.38852	0.10355	Yes
row_6	ENSCAFG00000019600	SSTR5	109	2.31955	0.118644	Yes
row_7	ENSCAFG00000004611	GRIN2C	125	2.25563	0.133257	Yes
row_8	ENSCAFG00000001097	ADCY8	192	2.08209	0.14435	Yes
row_9	ENSCAFG00000000223	GLI1	207	2.04665	0.157592	Yes
row_10	ENSCAFG00000019230	ATP2B3	216	2.02252	0.170946	Yes
row_11	ENSCAFG00000011219	ADRB1	221	2.01039	0.184401	Yes
row_12	ENSCAFG00000018339	ADRB2	353	1.8045	0.190624	Yes
row_13	ENSCAFG00000012084	ADCY5	391	1.75455	0.200827	Yes
row_14	ENSCAFG00000004958	ATP1A3	416	1.71205	0.211339	Yes
row_15	ENSCAFG00000002618	TNNI3_CANFA	427	1.70044	0.222416	Yes
row_16	ENSCAFG00000003097	CRHR2	435	1.69198	0.233573	Yes
row_17	ENSCAFG00000013755	SSR1_CANFA	469	1.64719	0.243232	Yes
row_18	ENSCAFG00000006437	OXT	483	1.62792	0.253679	Yes
row_19	ENSCAFG00000016396	PPP1R1B	488	1.62488	0.264519	Yes
row_20	novel.2057	-	559	1.53998	0.27175	Yes
row_21	ENSCAFG00000019499	NMDZ1_CANFA	720	1.40438	0.273925	Yes
row_22	ENSCAFG00000003040	CGA	733	1.39387	0.28283	Yes
row_23	ENSCAFG00000012174	ATP1A2	760	1.37375	0.290955	Yes
row_24	ENSCAFG00000014928	PDE4C	854	1.30815	0.295556	Yes
row_25	ENSCAFG00000001547	GLP1R	894	1.29127	0.302525	Yes
row_26	ENSCAFG00000008525	CACNA1D	1038	1.22634	0.304273	Yes
row_27	ENSCAFG00000005553	E3V2E5_CANFA	1048	1.22174	0.312148	Yes
row_28	ENSCAFG00000009794	EDN1_CANFA	1083	1.20172	0.318739	Yes
row_29	ENSCAFG00000002487	GABBR2	1184	1.1596	0.322011	Yes
row_30	ENSCAFG00000008540	MYL9	1216	1.14605	0.328361	Yes
row_31	ENSCAFG00000031809	HCN4	1276	1.12241	0.333265	Yes
row_32	ENSCAFG00000000788	PPARA_CANFA	1464	1.06243	0.331879	Yes
row_33	ENSCAFG00000013971	ENSCAFG00000013971	1469	1.06127	0.338895	Yes
row_34	ENSCAFG00000013148	NMDE2_CANFA	1493	1.05275	0.344981	Yes
row_35	ENSCAFG00000014701	PTGER2	1547	1.03508	0.349568	Yes
row_36	ENSCAFG00000003111	ENSCAFG00000003111	1752	0.971136	0.346782	Yes
row_37	ENSCAFG00000015467	CHRM1	1757	0.969401	0.353174	Yes
row_38	ENSCAFG00000017511	NPR1	1937	0.921505	0.351201	Yes
row_39	ENSCAFG00000016726	DRD1	1953	0.916609	0.35673	Yes
row_40	ENSCAFG00000008653	GRIA2	1971	0.912631	0.36214	Yes
row_41	ENSCAFG00000018897	JUN	2035	0.896513	0.365327	Yes
row_42	ENSCAFG00000014488	Q45KI9_CANFA	2153	0.869097	0.365847	Yes
row_43	ENSCAFG00000017040	ENSCAFG00000017040	2219	0.857636	0.368679	Yes
row_44	ENSCAFG00000018590	VAV1	2295	0.841595	0.370942	Yes
row_45	ENSCAFG00000008567	SUCNR1	2511	0.797842	0.366474	Yes
row_46	ENSCAFG00000004813	Q8WMS5_CANFA	2570	0.790046	0.369169	Yes
row_47	ENSCAFG00000012859	FXYD2	2617	0.780785	0.372352	Yes
row_48	ENSCAFG00000017302	TSHR	2660	0.77323	0.375668	Yes
row_49	ENSCAFG00000016703	ATP1B2	2662	0.773037	0.380867	Yes
row_50	ENSCAFG00000002203	CREB3	2675	0.771477	0.385549	Yes
row_51	ENSCAFG00000018354	AKT1	2926	0.736099	0.379055	No
row_52	ENSCAFG00000005235	CALML5	3050	0.720803	0.378293	No
row_53	ENSCAFG00000018345	HTR4	3130	0.709458	0.379476	No
row_54	ENSCAFG00000009181	RAPGEF3	3225	0.697891	0.379891	No
row_55	ENSCAFG00000005922	ENSCAFG00000005922	3361	0.674657	0.378264	No
row_56	ENSCAFG00000010034	Q8WN72_CANFA	3371	0.673177	0.382417	No
row_57	ENSCAFG00000003035	HTR1E	3559	0.646133	0.378208	No
row_58	ENSCAFG00000007557	HHIP	3594	0.643562	0.381011	No
row_59	ENSCAFG00000018163	CAMK2A	3609	0.642433	0.384727	No
row_60	ENSCAFG00000000538	VIP_CANFA	3991	0.597355	0.371271	No
row_61	ENSCAFG00000010238	ADCY2	4006	0.594935	0.374664	No
row_62	ENSCAFG00000005076	ATP2B2	4071	0.585242	0.375693	No
row_63	ENSCAFG00000010298	AA1R_CANFA	4140	0.576751	0.376481	No
row_64	ENSCAFG00000032335	CAMK2B	4197	0.569725	0.377773	No
row_65	ENSCAFG00000024733	CALML3	4263	0.562549	0.378603	No
row_66	ENSCAFG00000017254	ATP2A1	4302	0.558836	0.380648	No
row_67	ENSCAFG00000019735	PIK3CD	4318	0.556684	0.383735	No
row_68	ENSCAFG00000013828	AA2AR_CANFA	4374	0.550337	0.384941	No
row_69	ENSCAFG00000010884	CACNA1S	4536	0.530154	0.38114	No
row_70	ENSCAFG00000016488	PRKACA	4695	0.510987	0.377346	No
row_71	ENSCAFG00000007027	FFAR2	4934	0.485124	0.3697	No
row_72	ENSCAFG00000013326	HTR1D	5201	0.462623	0.360615	No
row_73	ENSCAFG00000013890	Q9GK99_CANFA	5302	0.456278	0.359115	No
row_74	ENSCAFG00000007830	ENSCAFG00000007830	5533	0.440888	0.351537	No
row_75	ENSCAFG00000005255	VIPR2	5737	0.423743	0.345083	No
row_76	ENSCAFG00000017469	CALML4	5766	0.421478	0.346656	No
row_77	ENSCAFG00000003363	CHRM2	6041	0.414043	0.336873	No
row_78	ENSCAFG00000006396	CNGA4	6056	0.414043	0.339039	No
row_79	ENSCAFG00000004014	GRIN2D	6254	0.404127	0.332728	No
row_80	ENSCAFG00000017395	CREB3L4	6260	0.403586	0.335236	No
row_81	ENSCAFG00000007780	HTR1F	6312	0.398698	0.335597	No
row_82	ENSCAFG00000015376	GHSR	6768	0.357017	0.317111	No
row_83	ENSCAFG00000004090	ADCY3	7021	0.334485	0.307799	No
row_84	ENSCAFG00000018768	GPR119	7210	0.318843	0.301323	No
row_85	ENSCAFG00000001917	CNGA1_CANFA	7379	0.304761	0.295671	No
row_86	ENSCAFG00000012207	Q9GK59_CANFA	7432	0.301092	0.295324	No
row_87	ENSCAFG00000015258	ATP1B1	7540	0.292784	0.292393	No
row_88	ENSCAFG00000008791	NPY1R_CANFA	7564	0.291323	0.293313	No
row_89	ENSCAFG00000008588	ENSCAFG00000008588	7958	0.258898	0.277009	No
row_90	ENSCAFG00000002617	GRIN3A	8023	0.253633	0.275789	No
row_91	ENSCAFG00000029151	ENSCAFG00000029151	8269	0.232822	0.26611	No
row_92	ENSCAFG00000012614	KCNK2	8294	0.231486	0.266577	No
row_93	ENSCAFG00000008233	ORAI1	8328	0.229541	0.266618	No
row_94	ENSCAFG00000019810	VAV2	8419	0.222227	0.26399	No
row_95	ENSCAFG00000007095	FXYD1	8455	0.219574	0.263871	No
row_96	ENSCAFG00000029347	PPLA_CANFA	8502	0.215634	0.26322	No
row_97	ENSCAFG00000016335	ENSCAFG00000016335	8845	0.188627	0.248784	No
row_98	ENSCAFG00000018484	ATP1B4	9430	0.144257	0.222926	No
row_99	ENSCAFG00000025205	ATP1A4	9668	0.126848	0.212895	No
row_100	ENSCAFG00000000011	NFATC1	9758	0.121232	0.209628	No
row_101	ENSCAFG00000009713	TSHB	9951	0.106246	0.201525	No
row_102	ENSCAFG00000015664	DRD5	10034	0.100351	0.198438	No
row_103	ENSCAFG00000016539	ANF_CANFA	10117	0.0937856	0.195306	No
row_104	novel.2030	-	10468	0.067515	0.17968	No
row_105	ENSCAFG00000013686	RAP1A	10643	0.0539741	0.17205	No
row_106	ENSCAFG00000001582	ENSCAFG00000001582	10754	0.0446523	0.167298	No
row_107	ENSCAFG00000017765	GRIA1	10810	0.0409135	0.165049	No
row_108	ENSCAFG00000015873	CACNA1F	10901	0.0332153	0.161138	No
row_109	ENSCAFG00000005303	ENSCAFG00000005303	10938	0.0312917	0.159696	No
row_110	ENSCAFG00000010740	GNAI2_CANFA	10963	0.0289451	0.15879	No
row_111	ENSCAFG00000023567	Q6VPS5_CANFA	11053	0.0237452	0.154861	No
row_112	ENSCAFG00000007731	ATP1B3	11333	0.00315297	0.142061	No
row_113	ENSCAFG00000003429	CFTR_CANFA	11362	0.000545869	0.140778	No
row_114	ENSCAFG00000018974	ENSCAFG00000018974	11576	-0.0177706	0.13111	No
row_115	ENSCAFG00000003604	RRAS	11597	-0.0184759	0.130317	No
row_116	ENSCAFG00000014838	GRIA4	11602	-0.0189627	0.130262	No
row_117	ENSCAFG00000001246	C9DRQ1_CANFA	11826	-0.0351343	0.120252	No
row_118	ENSCAFG00000009795	ATP1A1	11836	-0.0362018	0.120084	No
row_119	ENSCAFG00000007826	B9UM26_CANFA	11859	-0.0373503	0.119327	No
row_120	ENSCAFG00000014554	ACOX3	11893	-0.0398169	0.11808	No
row_121	ENSCAFG00000004374	SOX9	12082	-0.0523713	0.109796	No
row_122	ENSCAFG00000002801	NPY	12185	-0.0608291	0.105522	No
row_123	ENSCAFG00000017298	Q1HG71_CANFA	12215	-0.0634351	0.104619	No
row_124	ENSCAFG00000014978	PIK3R2	12243	-0.0658757	0.103826	No
row_125	ENSCAFG00000004956	PAK1	12376	-0.0763889	0.098278	No
row_126	ENSCAFG00000017108	MAPK3	12428	-0.0806357	0.0964814	No
row_127	ENSCAFG00000019138	MP2K2_CANFA	12437	-0.081308	0.0966654	No
row_128	ENSCAFG00000010497	PPP1R12B	12444	-0.0817937	0.0969446	No
row_129	ENSCAFG00000009282	CREB3L1	12743	-0.107533	0.0839799	No
row_130	ENSCAFG00000013334	A1XFH4_CANFA	12874	-0.116918	0.0787991	No
row_131	ENSCAFG00000013418	NFKBIA	12877	-0.117192	0.0795023	No
row_132	ENSCAFG00000000415	RAP1B	13089	-0.133232	0.0707099	No
row_133	ENSCAFG00000017790	PDE4A	13108	-0.13472	0.0707967	No
row_134	ENSCAFG00000016051	A0ZSX7_CANFA	13251	-0.145536	0.0652587	No
row_135	ENSCAFG00000009396	MAPK10	13444	-0.159519	0.0575178	No
row_136	ENSCAFG00000013891	SMS_CANFA	13486	-0.162638	0.0567371	No
row_137	ENSCAFG00000031581	ENSCAFG00000031581	13603	-0.171871	0.0525725	No
row_138	ENSCAFG00000030126	CRH	13606	-0.172239	0.0536491	No
row_139	ENSCAFG00000008906	CNGB3	13622	-0.173523	0.054137	No
row_140	ENSCAFG00000012152	GABBR1	13695	-0.180256	0.0520513	No
row_141	ENSCAFG00000008907	ADCY6	13718	-0.182511	0.0522785	No
row_142	ENSCAFG00000023756	ENSCAFG00000023756	13726	-0.183329	0.0532006	No
row_143	ENSCAFG00000015843	PLD2	13814	-0.190846	0.0504974	No
row_144	ENSCAFG00000015387	ADCY10	14004	-0.205116	0.0432037	No
row_145	ENSCAFG00000018970	GRIN2A	14252	-0.227392	0.0333958	No
row_146	ENSCAFG00000030985	POPDC2	14263	-0.229054	0.0344903	No
row_147	ENSCAFG00000005129	GHRL_CANFA	14276	-0.229956	0.0354989	No
row_148	ENSCAFG00000019126	CREB3L3	14295	-0.23107	0.0362394	No
row_149	ENSCAFG00000008396	RRAS2	14374	-0.238108	0.0342704	No
row_150	ENSCAFG00000009913	ADCY7	14547	-0.255751	0.0281015	No
row_151	ENSCAFG00000016899	GIP	14582	-0.259847	0.028302	No
row_152	ENSCAFG00000018594	ENSCAFG00000018594	14702	-0.271619	0.0246762	No
